# Supplementary material for: Prevalence of self-medication with antibiotics and its related factors among Chinese residents: a cross-sectional study
Source: Antimicrob Resist Infect Control. 2021 Jun 5;10:89. doi: 10.1186/s13756-021-00954-3 (PMC8180170; doi:10.1186/s13756-021-00954-3)
Supplement: Supplementary file 1 — Additional file 1: Appendix S1 for the statistical analysis process. [file 13756_2021_954_MOESM1_ESM.xls]

## Sheet: Sheet1
Additional file 1: Appendix S1
GET
FILE='C:\Users\L\Desktop\SMA among Chinese residents\antimicrobial resistance infection control\Self-medication with antibiotics database.sav'.
DATASET NAME data set1 WINDOW=FRONT.
CROSSTABS
/TABLES=a2 a3_1 a4 a5_1 a7_1 a8_1 b3_1 ak PT PB PB2 SE BY M1
/FORMAT=AVALUE TABLES
/STATISTICS=CHISQ
/CELLS=COUNT ROW TOTAL
/COUNT ROUND CELL.
Crosstabs
Notes
Output Created		13- April -2021 14:48 min 17 SEC
Comments
Input	Data	C:\Users\L\Desktop\SMA among Chinese residents\antimicrobial resistance infection control\Self-medication with antibiotics database.sav
	Active Dataset	数据集1
	Filter	<none>
	Weight	<none>
	Split File	<none>
	N of Rows in Working Data File	3206
Missing Value Handling	Definition of Missing	User-defined missing values are treated as missing.
	Cases Used	Statistics for each table are based on all the cases with valid data in the specified range(s) for all variables in each table.
Syntax		CROSSTABS /TABLES=a2 a3_1 a4 a5_1 a7_1 a8_1 b3_1 ak PT PB PB2 SE BY M1 /FORMAT=AVALUE TABLES /STATISTICS=CHISQ /CELLS=COUNT ROW TOTAL /COUNT ROUND CELL.
Resources	Processor Time	00:00:00.062
	Elapsed Time	00:00:00.066
	Dimensions Requested	2
	Cells Available	174762
[data set1] C:\Users\L\Desktop\SMA among Chinese residents\antimicrobial resistance infection control\Self-medication with antibiotics database.sav
Case Processing Summary
	Cases
	Valid		Missing		Total
	N	Percent	N	Percent	N	Percent
Gender * SMA	3206	1	0	0	3206	1
Age1 * SMA	3206	1	0	0	3206	1
Location * SMA	3206	1	0	0	3206	1
Education level * SMA	3206	1	0	0	3206	1
Self-perceived economic status * SMA	3206	1	0	0	3206	1
Self-perceived health status * SMA	3206	1	0	0	3206	1
Reserve antibiotics at home * SMA	3206	1	0	0	3206	1
Antibiotic knowledge * SMA	3206	1	0	0	3206	1
Perceived threats * SMA	3206	1	0	0	3206	1
Perceived benefits * SMA	3206	1	0	0	3206	1
Perceived barriers * SMA	3206	1	0	0	3206	1
Self-efficacy * SMA	3206	1	0	0	3206	1
Gender * SMA
Crosstab
			SMA		Total
			No	Yes
Gender	male	Count	949	125	1074
		% within Gender	0.883613	0.116387	1
		% of Total	0.296007	0.0389894	0.334997
	female	Count	1926	206	2132
		% within Gender	0.903377	0.0966229	1
		% of Total	0.600749	0.0642545	0.665003
Total		Count	2875	331	3206
		% within Gender	0.896756	0.103244	1
		% of Total	0.896756	0.103244	1
Chi-Square Tests
	Value	df	Asymp. Sig. (2-sided)	Exact Sig. (2-sided)	Exact Sig. (1-sided)
Pearson Chi-Square	3.013a	1	0.0825783
Continuity Correctionb	2.80372	1	0.094046
Likelihood Ratio	2.96243	1	0.0852199
Fisher's Exact Test				0.0853057	0.0478924
Linear-by-Linear Association	3.01247	1	0.0826262
N of Valid Cases	3206
a. 0 cells (.0%) have expected count less than 5. The minimum expected count is 110.88.
b. Computed only for a 2x2 table
Age1 * SMA
Crosstab
			SMA		Total
			No	Yes
Age1	≤24	Count	695	64	759
		% within Age1	0.915679	0.0843215	1
		% of Total	0.216781	0.0199626	0.236744
	25~44	Count	1671	188	1859
		% within Age1	0.89887	0.10113	1
		% of Total	0.52121	0.05864	0.57985
	45~59	Count	455	73	528
		% within Age1	0.861742	0.138258	1
		% of Total	0.141921	0.0227698	0.164691
	≥60	Count	54	6	60
		% within Age1	0.9	0.1	1
		% of Total	0.0168434	0.00187149	0.0187149
Total		Count	2875	331	3206
		% within Age1	0.896756	0.103244	1
		% of Total	0.896756	0.103244	1
Chi-Square Tests
	Value	df	Asymp. Sig. (2-sided)
Pearson Chi-Square	10.023a	3	0.0183682
Likelihood Ratio	9.60032	3	0.0222877
Linear-by-Linear Association	7.4693	1	0.00627598
N of Valid Cases	3206
a. 0 cells (.0%) have expected count less than 5. The minimum expected count is 6.19.
Location * SMA
Crosstab
			SMA		Total
			No	Yes
Location	urban	Count	2198	272	2470
		% within Location	0.889879	0.110121	1
		% of Total	0.68559	0.0848409	0.77043
	village	Count	677	59	736
		% within Location	0.919837	0.080163	1
		% of Total	0.211167	0.018403	0.22957
Total		Count	2875	331	3206
		% within Location	0.896756	0.103244	1
		% of Total	0.896756	0.103244	1
Chi-Square Tests
	Value	df	Asymp. Sig. (2-sided)	Exact Sig. (2-sided)	Exact Sig. (1-sided)
Pearson Chi-Square	5.497a	1	0.0190513
Continuity Correctionb	5.17799	1	0.0228748
Likelihood Ratio	5.78874	1	0.0161292
Fisher's Exact Test				0.0188891	0.010105
Linear-by-Linear Association	5.49509	1	0.01907
N of Valid Cases	3206
a. 0 cells (.0%) have expected count less than 5. The minimum expected count is 75.99.
b. Computed only for a 2x2 table
Education level * SMA
Crosstab
			SMA		Total
			No	Yes
Education level	Junior high school and below	Count	430	40	470
		% within Education level	0.914894	0.0851064	1
		% of Total	0.134124	0.0124766	0.1466
	High school	Count	627	76	703
		% within Education level	0.891892	0.108108	1
		% of Total	0.195571	0.0237056	0.219276
	Undergraduate	Count	1334	141	1475
		% within Education level	0.904407	0.0955932	1
		% of Total	0.416095	0.04398	0.460075
	Postgraduate and above	Count	484	74	558
		% within Education level	0.867384	0.132616	1
		% of Total	0.150967	0.0230817	0.174049
Total		Count	2875	331	3206
		% within Education level	0.896756	0.103244	1
		% of Total	0.896756	0.103244	1
Chi-Square Tests
	Value	df	Asymp. Sig. (2-sided)
Pearson Chi-Square	7.982a	3	0.0463878
Likelihood Ratio	7.71342	3	0.0523211
Linear-by-Linear Association	3.50801	1	0.0610727
N of Valid Cases	3206
a. 0 cells (.0%) have expected count less than 5. The minimum expected count is 48.52.
Self-perceived economic status * SMA
Crosstab
			SMA		Total
			No	Yes
Self-perceived economic status	Good	Count	386	66	452
		% within Self-perceived economic status	0.853982	0.146018	1
		% of Total	0.120399	0.0205864	0.140986
	Average	Count	2133	231	2364
		% within Self-perceived economic status	0.902284	0.0977157	1
		% of Total	0.665315	0.0720524	0.737367
	Poor	Count	356	34	390
		% within Self-perceived economic status	0.912821	0.0871795	1
		% of Total	0.111042	0.0106051	0.121647
Total		Count	2875	331	3206
		% within Self-perceived economic status	0.896756	0.103244	1
		% of Total	0.896756	0.103244	1
Chi-Square Tests
	Value	df	Asymp. Sig. (2-sided)
Pearson Chi-Square	10.800a	2	0.00451767
Likelihood Ratio	9.95963	2	0.00687532
Linear-by-Linear Association	8.41539	1	0.00372058
N of Valid Cases	3206
a. 0 cells (.0%) have expected count less than 5. The minimum expected count is 40.27.
Self-perceived health status * SMA
Crosstab
			SMA		Total
			No	Yes
Self-perceived health status	Good	Count	1536	155	1691
		% within Self-perceived health status	0.908338	0.0916617	1
		% of Total	0.479102	0.0483468	0.527449
	Average	Count	1186	148	1334
		% within Self-perceived health status	0.889055	0.110945	1
		% of Total	0.369931	0.0461634	0.416095
	Poor	Count	153	28	181
		% within Self-perceived health status	0.845304	0.154696	1
		% of Total	0.047723	0.00873362	0.0564566
Total		Count	2875	331	3206
		% within Self-perceived health status	0.896756	0.103244	1
		% of Total	0.896756	0.103244	1
Chi-Square Tests
	Value	df	Asymp. Sig. (2-sided)
Pearson Chi-Square	8.480a	2	0.0144078
Likelihood Ratio	7.93621	2	0.0189092
Linear-by-Linear Association	7.76806	1	0.00531782
N of Valid Cases	3206
a. 0 cells (.0%) have expected count less than 5. The minimum expected count is 18.69.
Reserve antibiotics at home * SMA
Crosstab
			SMA		Total
			No	Yes
Reserve antibiotics at home	Hardly	Count	1552	96	1648
		% within Reserve antibiotics at home	0.941748	0.0582524	1
		% of Total	0.484092	0.0299439	0.514036
	Occasionally	Count	282	48	330
		% within Reserve antibiotics at home	0.854545	0.145455	1
		% of Total	0.0879601	0.0149719	0.102932
	Always	Count	1041	187	1228
		% within Reserve antibiotics at home	0.84772	0.15228	1
		% of Total	0.324704	0.0583281	0.383032
Total		Count	2875	331	3206
		% within Reserve antibiotics at home	0.896756	0.103244	1
		% of Total	0.896756	0.103244	1
Chi-Square Tests
	Value	df	Asymp. Sig. (2-sided)
Pearson Chi-Square	74.275a	2	7.43778e-17
Likelihood Ratio	76.0493	2	3.06277e-17
Linear-by-Linear Association	69.1006	1	9.35672e-17
N of Valid Cases	3206
a. 0 cells (.0%) have expected count less than 5. The minimum expected count is 34.07.
Antibiotic knowledge * SMA
Crosstab
			SMA		Total
			No	Yes
Antibiotic knowledge	Low	Count	458	56	514
		% within Antibiotic knowledge	0.891051	0.108949	1
		% of Total	0.142857	0.0174672	0.160324
	Middle	Count	2072	234	2306
		% within Antibiotic knowledge	0.898526	0.101474	1
		% of Total	0.646288	0.0729881	0.719276
	High	Count	345	41	386
		% within Antibiotic knowledge	0.893782	0.106218	1
		% of Total	0.107611	0.0127885	0.120399
Total		Count	2875	331	3206
		% within Antibiotic knowledge	0.896756	0.103244	1
		% of Total	0.896756	0.103244	1
Chi-Square Tests
	Value	df	Asymp. Sig. (2-sided)
Pearson Chi-Square	.296a	2	0.862614
Likelihood Ratio	0.2928	2	0.863812
Linear-by-Linear Association	0.0384348	1	0.844573
N of Valid Cases	3206
a. 0 cells (.0%) have expected count less than 5. The minimum expected count is 39.85.
Perceived threats * SMA
Crosstab
			SMA		Total
			No	Yes
Perceived threats	Low	Count	425	74	499
		% within Perceived threats	0.851703	0.148297	1
		% of Total	0.132564	0.0230817	0.155646
	Middle	Count	1853	223	2076
		% within Perceived threats	0.892582	0.107418	1
		% of Total	0.577979	0.0695571	0.647536
	High	Count	597	34	631
		% within Perceived threats	0.946117	0.0538827	1
		% of Total	0.186213	0.0106051	0.196818
Total		Count	2875	331	3206
		% within Perceived threats	0.896756	0.103244	1
		% of Total	0.896756	0.103244	1
Chi-Square Tests
	Value	df	Asymp. Sig. (2-sided)
Pearson Chi-Square	27.936a	2	8.5848e-07
Likelihood Ratio	29.9245	2	3.17673e-07
Linear-by-Linear Association	27.6139	1	1.48112e-07
N of Valid Cases	3206
a. 0 cells (.0%) have expected count less than 5. The minimum expected count is 51.52.
Perceived benefits * SMA
Crosstab
			SMA		Total
			No	Yes
Perceived benefits	Low	Count	648	84	732
		% within Perceived benefits	0.885246	0.114754	1
		% of Total	0.202121	0.0262009	0.228322
	Middle	Count	1329	159	1488
		% within Perceived benefits	0.893145	0.106855	1
		% of Total	0.414535	0.0495945	0.46413
	High	Count	898	88	986
		% within Perceived benefits	0.910751	0.0892495	1
		% of Total	0.2801	0.0274485	0.307548
Total		Count	2875	331	3206
		% within Perceived benefits	0.896756	0.103244	1
		% of Total	0.896756	0.103244	1
Chi-Square Tests
	Value	df	Asymp. Sig. (2-sided)
Pearson Chi-Square	3.343a	2	0.187993
Likelihood Ratio	3.39759	2	0.182904
Linear-by-Linear Association	3.14096	1	0.0763489
N of Valid Cases	3206
a. 0 cells (.0%) have expected count less than 5. The minimum expected count is 75.57.
Perceived barriers * SMA
Crosstab
			SMA		Total
			No	Yes
Perceived barriers	Low	Count	483	22	505
		% within Perceived barriers	0.956436	0.0435644	1
		% of Total	0.150655	0.00686213	0.157517
	Middle	Count	1849	210	2059
		% within Perceived barriers	0.898009	0.101991	1
		% of Total	0.576731	0.0655022	0.642233
	HIgh	Count	543	99	642
		% within Perceived barriers	0.845794	0.154206	1
		% of Total	0.16937	0.0308796	0.20025
Total		Count	2875	331	3206
		% within Perceived barriers	0.896756	0.103244	1
		% of Total	0.896756	0.103244	1
Chi-Square Tests
	Value	df	Asymp. Sig. (2-sided)
Pearson Chi-Square	37.471a	2	7.30077e-09
Likelihood Ratio	40.2053	2	1.86011e-09
Linear-by-Linear Association	37.3828	1	9.70722e-10
N of Valid Cases	3206
a. 0 cells (.0%) have expected count less than 5. The minimum expected count is 52.14.
Self-efficacy * SMA
Crosstab
			SMA		Total
			No	Yes
Self-efficacy	Low	Count	439	79	518
		% within Self-efficacy	0.84749	0.15251	1
		% of Total	0.136931	0.0246413	0.161572
	Middle	Count	1728	209	1937
		% within Self-efficacy	0.892101	0.107899	1
		% of Total	0.538989	0.0651903	0.60418
	High	Count	708	43	751
		% within Self-efficacy	0.942743	0.057257	1
		% of Total	0.220836	0.0134124	0.234248
Total		Count	2875	331	3206
		% within Self-efficacy	0.896756	0.103244	1
		% of Total	0.896756	0.103244	1
Chi-Square Tests
	Value	df	Asymp. Sig. (2-sided)
Pearson Chi-Square	31.187a	2	1.68985e-07
Likelihood Ratio	32.5907	2	8.37565e-08
Linear-by-Linear Association	31.1035	1	2.44635e-08
N of Valid Cases	3206
a. 0 cells (.0%) have expected count less than 5. The minimum expected count is 53.48.
CORRELATIONS
/VARIABLES=ak PT PB PB2 SE
/PRINT=TWOTAIL NOSIG
/MISSING=PAIRWISE.
Correlations
Notes
Output Created		13- April -2021 14:48 min 17 SEC
Comments
Input	Data	C:\Users\L\Desktop\SMA among Chinese residents\antimicrobial resistance infection control\Self-medication with antibiotics database.sav
	Active Dataset	数据集1
	Filter	<none>
	Weight	<none>
	Split File	<none>
	N of Rows in Working Data File	3206
Missing Value Handling	Definition of Missing	User-defined missing values are treated as missing.
	Cases Used	Statistics for each pair of variables are based on all the cases with valid data for that pair.
Syntax		CORRELATIONS /VARIABLES=ak PT PB PB2 SE /PRINT=TWOTAIL NOSIG /MISSING=PAIRWISE.
Resources	Processor Time	00:00:00.016
	Elapsed Time	00:00:00.009
[data set1] C:\Users\L\Desktop\SMA among Chinese residents\antimicrobial resistance infection control\Self-medication with antibiotics database.sav
Correlations
		Antibiotic knowledge	Perceived threats	Perceived benefits	Perceived barriers	Self-efficacy
Antibiotic knowledge	Pearson Correlation	1	.199**	.280**	0.0291623	.169**
	Sig. (2-tailed)		6.90686e-30	7.89141e-59	0.0987551	4.57968e-22
	N	3206	3206	3206	3206	3206
Perceived threats	Pearson Correlation	.199**	1	.322**	-.077**	.273**
	Sig. (2-tailed)	6.90686e-30		4.23616e-78	1.15786e-05	1.0245e-55
	N	3206	3206	3206	3206	3206
Perceived benefits	Pearson Correlation	.280**	.322**	1	-.107**	.344**
	Sig. (2-tailed)	7.89141e-59	4.23616e-78		1.27818e-09	9.89548e-90
	N	3206	3206	3206	3206	3206
Perceived barriers	Pearson Correlation	0.0291623	-.077**	-.107**	1	-.199**
	Sig. (2-tailed)	0.0987551	1.15786e-05	1.27818e-09		5.16689e-30
	N	3206	3206	3206	3206	3206
Self-efficacy	Pearson Correlation	.169**	.273**	.344**	-.199**	1
	Sig. (2-tailed)	4.57968e-22	1.0245e-55	9.89548e-90	5.16689e-30
	N	3206	3206	3206	3206	3206
**. Correlation is significant at the 0.01 level (2-tailed).
REGRESSION
/MISSING LISTWISE
/STATISTICS COEFF OUTS R ANOVA COLLIN TOL
/CRITERIA=PIN(.05) POUT(.10)
/NOORIGIN
/DEPENDENT M1
/METHOD=ENTER a2 a3_1 a4 a5_1 a8_1 a7_1 b3_1 ak PT PB PB2 SE.
Regression
Notes
Output Created		13- April -2021 14:48 min 17 SEC
Comments
Input	Data	C:\Users\L\Desktop\SMA among Chinese residents\antimicrobial resistance infection control\Self-medication with antibiotics database.sav
	Active Dataset	数据集1
	Filter	<none>
	Weight	<none>
	Split File	<none>
	N of Rows in Working Data File	3206
Missing Value Handling	Definition of Missing	User-defined missing values are treated as missing.
	Cases Used	Statistics are based on cases with no missing values for any variable used.
Syntax		REGRESSION /MISSING LISTWISE /STATISTICS COEFF OUTS R ANOVA COLLIN TOL /CRITERIA=PIN(.05) POUT(.10) /NOORIGIN /DEPENDENT M1 /METHOD=ENTER a2 a3_1 a4 a5_1 a8_1 a7_1 b3_1 ak PT PB PB2 SE.
Resources	Processor Time	00:00:00.031
	Elapsed Time	00:00:00.015
	Memory Required	8172 bytes
	Additional Memory Required for Residual Plots	0 bytes
[data set1] C:\Users\L\Desktop\SMA among Chinese residents\antimicrobial resistance infection control\Self-medication with antibiotics database.sav
Variables Entered/Removedb
Model		Variables Entered	Variables Removed	Method
	1	Self-efficacy, Reserve antibiotics at home, Gender, Self-perceived economic status, Age1, Antibiotic knowledge, Perceived barriers, Self-perceived health status, Location, Perceived threats, Education level, Perceived benefitsa	.	Enter
a. All requested variables entered.
b. Dependent Variable: SMA
Model Summary
Model		R	R Square	Adjusted R Square	Std. Error of the Estimate
	1	.220a	0.0483712	0.0447948	0.29743
a. Predictors: (Constant), Self-efficacy, Reserve antibiotics at home, Gender, Self-perceived economic status, Age1, Antibiotic knowledge, Perceived barriers, Self-perceived health status, Location, Perceived threats, Education level, Perceived benefits
ANOVAb
Model		Sum of Squares	df	Mean Square	F	Sig.
1	Regression	14.3578	12	1.19649	13.525	.000a
	Residual	282.468	3193	0.0884649
	Total	296.826	3205
a. Predictors: (Constant), Self-efficacy, Reserve antibiotics at home, Gender, Self-perceived economic status, Age1, Antibiotic knowledge, Perceived barriers, Self-perceived health status, Location, Perceived threats, Education level, Perceived benefits
b. Dependent Variable: SMA
Coefficientsa
Model		Unstandardized Coefficients		Standardized Coefficients	t	Sig.	Collinearity Statistics
		B	Std. Error	Beta			Tolerance	VIF
1	(Constant)	0.113987	0.0568571		2.0048	0.0450687
	Gender	-0.0147131	0.011292	-0.0228228	-1.30297	0.19268	0.971403	1.02944
	Age1	0.0129415	0.00810437	0.0293161	1.59686	0.110397	0.884276	1.13087
	Location	-0.016351	0.0133925	-0.0225995	-1.22091	0.222212	0.869835	1.14964
	Education level	0.00967573	0.00615838	0.0295781	1.57115	0.116247	0.840935	1.18915
	Self-perceived health status	0.0233741	0.0091026	0.0462235	2.56785	0.0102783	0.919776	1.08722
	Self-perceived economic status	-0.0311878	0.0110937	-0.0524904	-2.81129	0.00496439	0.854912	1.16971
	Reserve antibiotics at home	0.0423198	0.00569442	0.130464	7.43179	1.36828e-13	0.967101	1.03402
	Antibiotic knowledge	-0.00554627	0.0108386	-0.00963019	-0.511712	0.608888	0.841495	1.18836
	Perceived threats	-0.0352893	0.0096087	-0.0686886	-3.67264	0.000243991	0.852034	1.17366
	Perceived benefits	0.00435925	0.00818207	0.0104259	0.532781	0.594222	0.778285	1.28488
	Perceived barriers	0.0352021	0.009167	0.0690221	3.84009	0.000125376	0.922518	1.08399
	Self-efficacy	-0.03303	0.00932724	-0.0678378	-3.54124	0.000403938	0.812151	1.2313
a. Dependent Variable: SMA
Collinearity Diagnosticsa
Model		Dimension		Eigenvalue	Condition Index	Variance Proportions
						(Constant)	Gender	Age1	Location	Education level	Self-perceived health status	Self-perceived economic status	Reserve antibiotics at home	Antibiotic knowledge	Perceived threats	Perceived benefits	Perceived barriers	Self-efficacy
	1		1	11.8953	1	5.97783e-05	0.000474338	0.000613692	0.000574229	0.000581223	0.000768885	0.000355291	0.00113222	0.000380469	0.000437527	0.000547821	0.000473797	0.000443432
			2	0.196206	7.78631	8.82502e-05	0.000799042	0.00368332	0.0125039	0.0058078	0.00191355	0.00295754	0.854421	0.000469554	0.00909587	0.00535985	0.00099506	0.010317
			3	0.178729	8.15812	7.07168e-05	5.4811e-05	0.00147051	0.100578	0.0243291	0.187577	0.026633	0.00171346	0.0156024	0.0172587	0.0819481	0.0111027	0.0353117
			4	0.129407	9.58756	9.18877e-08	0.00893183	0.285366	0.000331139	0.351714	0.00103002	4.48044e-07	0.00780897	0.0080739	0.00275473	0.0112885	0.0188927	0.0125784
			5	0.123517	9.81351	2.1601e-05	0.0041096	0.170494	0.260168	0.0417288	0.197026	0.0114995	0.0559382	0.0010729	0.00692892	0.0146369	0.0323341	0.00834145
			6	0.105483	10.6193	0.000809767	0.00143641	0.12097	0.0530329	0.0175765	0.452734	0.0032157	0.0276762	0.000322906	0.00557678	0.0896105	0.151936	0.0155045
			7	0.0790327	12.2683	0.000151645	0.722942	0.0597532	0.0983838	0.0122844	0.00376612	9.8551e-05	0.00358793	0.00209665	0.00111188	0.0570886	4.02828e-07	0.00149636
			8	0.0678797	13.2379	0.000181331	0.0027664	0.0721063	0.0418247	0.168688	0.00336215	0.0122031	0.0162221	0.00562668	0.00847427	0.318853	0.340714	0.176468
			9	0.0593161	14.1612	1.136e-06	0.0495977	0.0342309	0.0872408	0.0378464	0.00215464	0.0258594	0.00990281	0.0260587	0.546408	0.293571	0.0545592	0.0657847
			10	0.0562764	14.5387	0.000167492	0.00541279	0.0289113	0.0506521	0.00644013	0.00953765	0.0646773	2.62747e-05	0.0840959	0.328222	0.00589952	0.139556	0.476103
			11	0.0519448	15.1327	0.000152425	0.0130656	0.0567496	0.0390337	0.188827	0.0649528	0.240776	0.0015031	0.427495	0.0142536	0.0664441	0.0576189	0.111907
			12	0.049239	15.5429	0.000338526	0.0462393	0.00781264	0.0828163	0.0159115	0.070543	0.457948	0.00312516	0.386324	0.0372089	0.0535899	0.0852783	0.0123192
			13	0.00766383	39.3971	0.997957	0.14417	0.157838	0.17286	0.128265	0.0046343	0.153776	0.0169429	0.0423812	0.022268	0.00116186	0.106539	0.0734251
a. Dependent Variable: SMA
LOGISTIC REGRESSION VARIABLES M1
/METHOD=ENTER a2 a3_1 a4 a5_1 a7_1 a8_1 b3_1 ak PT PB PB2 SE
/CONTRAST (a2)=Indicator
/CONTRAST (a3_1)=Indicator(1)
/CONTRAST (a4)=Indicator
/CONTRAST (a5_1)=Indicator(1)
/CONTRAST (a8_1)=Indicator
/CONTRAST (a7_1)=Indicator
/CONTRAST (b3_1)=Indicator(1)
/CONTRAST (ak)=Indicator(1)
/CONTRAST (PT)=Indicator(1)
/CONTRAST (PB)=Indicator(1)
/CONTRAST (PB2)=Indicator(1)
/CONTRAST (SE)=Indicator(1)
/PRINT=CI(95)
/CRITERIA=PIN(0.05) POUT(0.10) ITERATE(20) CUT(0.5).
Logistic Regression
Notes
Output Created		13- April -2021 14:48 min 17 SEC
Comments
Input	Data	C:\Users\L\Desktop\SMA among Chinese residents\antimicrobial resistance infection control\Self-medication with antibiotics database.sav
	Active Dataset	数据集1
	Filter	<none>
	Weight	<none>
	Split File	<none>
	N of Rows in Working Data File	3206
Missing Value Handling	Definition of Missing	User-defined missing values are treated as missing
Syntax		LOGISTIC REGRESSION VARIABLES M1 /METHOD=ENTER a2 a3_1 a4 a5_1 a7_1 a8_1 b3_1 ak PT PB PB2 SE /CONTRAST (a2)=Indicator /CONTRAST (a3_1)=Indicator(1) /CONTRAST (a4)=Indicator /CONTRAST (a5_1)=Indicator(1) /CONTRAST (a8_1)=Indicator /CONTRAST (a7_1)=Indicator /CONTRAST (b3_1)=Indicator(1) /CONTRAST (ak)=Indicator(1) /CONTRAST (PT)=Indicator(1) /CONTRAST (PB)=Indicator(1) /CONTRAST (PB2)=Indicator(1…
Resources	Processor Time	00:00:00.031
	Elapsed Time	00:00:00.038
[data set1] C:\Users\L\Desktop\SMA among Chinese residents\antimicrobial resistance infection control\Self-medication with antibiotics database.sav
Case Processing Summary
Unweighted Casesa		N	Percent
Selected Cases	Included in Analysis	3206	100
	Missing Cases	0	0
	Total	3206	100
Unselected Cases		0	0
Total		3206	100
a. If weight is in effect, see classification table for the total number of cases.
Dependent Variable Encoding
Original Value		Internal Value
	No	0
	Yes	1
Categorical Variables Codings
		Frequency	Parameter coding
			(1)	(2)	(3)
Age1	≤24	759	0	0	0
	25~44	1859	1	0	0
	45~59	528	0	1	0
	≥60	60	0	0	1
Education level	Junior high school and below	470	0	0	0
	High school	703	1	0	0
	Undergraduate	1475	0	1	0
	Postgraduate and above	558	0	0	1
Self-efficacy	Low	518	0	0
	Middle	1937	1	0
	High	751	0	1
Self-perceived economic status	Good	452	1	0
	Average	2364	0	1
	Poor	390	0	0
Self-perceived health status	Good	1691	1	0
	Average	1334	0	1
	Poor	181	0	0
Reserve antibiotics at home	Hardly	1648	0	0
	Occasionally	330	1	0
	Always	1228	0	1
Antibiotic knowledge	Low	514	0	0
	Middle	2306	1	0
	High	386	0	1
Perceived threats	Low	499	0	0
	Middle	2076	1	0
	High	631	0	1
Perceived benefits	Low	732	0	0
	Middle	1488	1	0
	High	986	0	1
Perceived barriers	Low	505	0	0
	Middle	2059	1	0
	HIgh	642	0	1
Location	urban	2470	1
	village	736	0
Gender	male	1074	1
	female	2132	0
Block 0: Beginning Block
Classification Tablea,b
	Observed		Predicted
			SMA		Percentage Correct
			No	Yes
Step 0	SMA	No	2875	0	100
		Yes	331	0	0
	Overall Percentage				89.6756
a. Constant is included in the model.
b. The cut value is .500
Variables in the Equation
		B	S.E.	Wald	df	Sig.	Exp(B)
Step 0	Constant	-2.16169	0.0580429	1387.04	1	1.37618e-303	0.11513
Variables not in the Equation
			Score	df	Sig.
Step 0	Variables	a2(1)	3.01341	1	0.0825783
		a3_1	10.0234	3	0.0183682
		a3_1(1)	0.213629	1	0.643938
		a3_1(2)	8.36995	1	0.00381475
		a3_1(3)	0.00694955	1	0.933562
		a4(1)	5.4968	1	0.0190513
		a5_1	7.98188	3	0.0463878
		a5_1(1)	0.230113	1	0.63144
		a5_1(2)	1.72712	1	0.18878
		a5_1(3)	6.29542	1	0.012105
		a7_1	10.7995	2	0.00451767
		a7_1(1)	10.3981	1	0.00126144
		a7_1(2)	2.97115	1	0.0847615
		a8_1	8.47997	2	0.0144078
		a8_1(1)	5.18485	1	0.0227846
		a8_1(2)	1.46327	1	0.22641
		b3_1	74.2747	2	7.43778e-17
		b3_1(1)	7.07935	1	0.00779773
		b3_1(2)	51.6929	1	6.48981e-13
		ak	0.295577	2	0.862614
		ak(1)	0.277808	1	0.598142
		ak(2)	0.0419138	1	0.837784
		PT	27.9362	2	8.5848e-07
		PT(1)	1.10846	1	0.292418
		PT(2)	20.6751	1	5.44184e-06
		PB	3.3427	2	0.187993
		PB(1)	0.391057	1	0.531744
		PB(2)	3.01203	1	0.0826489
		PB2	37.4706	2	7.30077e-09
		PB2(1)	0.0975403	1	0.754802
		PB2(2)	22.518	1	2.08186e-06
		SE	31.1869	2	1.68985e-07
		SE(1)	1.14528	1	0.284539
		SE(2)	22.4017	1	2.21172e-06
	Overall Statistics		164.072	24	7.70477e-23
Block 1: Method = Enter
Omnibus Tests of Model Coefficients
		Chi-square	df	Sig.
Step 1	Step	169.65	24	6.80831e-24
	Block	169.65	24	6.80831e-24
	Model	169.65	24	6.80831e-24
Model Summary
Step	-2 Log likelihood	Cox & Snell R Square	Nagelkerke R Square
1	1960.113a	0.0515407	0.106189
a. Estimation terminated at iteration number 6 because parameter estimates changed by less than .001.
Classification Tablea
	Observed		Predicted
			SMA		Percentage Correct
			No	Yes
Step 1	SMA	No	2875	0	100
		Yes	331	0	0
	Overall Percentage				89.6756
a. The cut value is .500
Variables in the Equation
		B	S.E.	Wald	df	Sig.	Exp(B)	95% C.I.for EXP(B)
								Lower	Upper
Step 1a	a2(1)	0.122918	0.127307	0.932239	1	0.334282	1.13079	0.881087	1.45127
	a3_1			3.12025	3	0.373455
	a3_1(1)	0.187188	0.16305	1.318	1	0.250951	1.20585	0.876005	1.6599
	a3_1(2)	0.34252	0.198005	2.99239	1	0.0836567	1.40849	0.955459	2.07633
	a3_1(3)	0.0562765	0.475682	0.0139966	1	0.905824	1.05789	0.416428	2.68746
	a4(1)	0.213815	0.165407	1.67097	1	0.196129	1.23839	0.895497	1.71259
	a5_1			3.80849	3	0.2829
	a5_1(1)	0.244031	0.215443	1.283	1	0.257342	1.27638	0.836751	1.947
	a5_1(2)	0.143773	0.205386	0.490015	1	0.483921	1.15462	0.771995	1.72689
	a5_1(3)	0.395171	0.2305	2.93921	1	0.0864532	1.48464	0.944972	2.3325
	a7_1			7.19741	2	0.0273592
	a7_1(1)	0.591383	0.251879	5.51255	1	0.0188805	1.80649	1.10264	2.95961
	a7_1(2)	0.199373	0.209288	0.907492	1	0.340781	1.22064	0.809917	1.83964
	a8_1			6.67387	2	0.0355458
	a8_1(1)	-0.594085	0.239811	6.13703	1	0.0132379	0.552068	0.345036	0.883324
	a8_1(2)	-0.40742	0.235793	2.98555	1	0.0840107	0.665365	0.419134	1.05625
	b3_1			52.4612	2	4.0569e-12
	b3_1(1)	0.847886	0.193765	19.1481	1	1.20957e-05	2.33471	1.59698	3.41322
	b3_1(2)	0.964558	0.136226	50.1348	1	1.43538e-12	2.62363	2.00885	3.42655
	ak			0.288154	2	0.865821
	ak(1)	-0.0843927	0.170731	0.244334	1	0.621093	0.91907	0.657691	1.28433
	ak(2)	-0.115995	0.245629	0.223006	1	0.636759	0.89048	0.55023	1.44113
	PT			14.0868	2	0.00087314
	PT(1)	-0.375719	0.154084	5.94583	1	0.0147522	0.686795	0.507775	0.928932
	PT(2)	-0.879426	0.237302	13.734	1	0.000210612	0.415021	0.260662	0.660788
	PB			0.239615	2	0.887091
	PB(1)	0.0372926	0.157647	0.0559594	1	0.813	1.038	0.76209	1.41379
	PB(2)	0.0901612	0.186821	0.232911	1	0.629374	1.09435	0.758812	1.57826
	PB2			15.6355	2	0.000402535
	PB2(1)	0.572109	0.239645	5.69927	1	0.016972	1.772	1.10784	2.83433
	PB2(2)	0.951641	0.257753	13.6313	1	0.000222442	2.58996	1.56276	4.29232
	SE			12.1418	2	0.0023091
	SE(1)	-0.380241	0.152185	6.24269	1	0.0124707	0.683697	0.507368	0.921306
	SE(2)	-0.751442	0.221175	11.543	1	0.000680036	0.471686	0.305766	0.727641
	Constant	-2.8804	0.421156	46.7756	1	7.9598e-12	0.0561125
a. Variable(s) entered on step 1: a2, a3_1, a4, a5_1, a7_1, a8_1, b3_1, ak, PT, PB, PB2, SE.
